# Supplementary material for: The Effects of Continuous Positive Airway Pressure Therapy for Secondary Cardiovascular Prevention in Patients with Obstructive Sleep Apnoea: A Systematic Review and Meta-Analysis
Source: Rev Cardiovasc Med. 2022 May 27;23(6):195. doi: 10.31083/j.rcm2306195 (PMC11273881; doi:10.31083/j.rcm2306195)
Supplement: Supplementary file 1 [file 2153-8174-23-6-195-s1.zip]

Archive with 1 entries (1 files):
- 2153-8174-23-6-195-s1.docx
